# Supplementary material for: Aerobic Exercise Alleviates Cardiac Dysfunction Correlated with Lipidomics and Mitochondrial Quality Control
Source: Antioxidants (Basel). 2025 Jun 17;14(6):748. doi: 10.3390/antiox14060748 (PMC12189445; doi:10.3390/antiox14060748)
Supplement: Supplementary file 1 [file antioxidants-14-00748-s001.zip]

Archive with 1 entries (1 files):
- antioxidants-3589087-supplementary.pdf
